# Supplementary material for: Porous BiVO4/Boron-Doped Diamond Heterojunction Photoanode with Enhanced Photoelectrochemical Activity
Source: Molecules. 2022 Aug 16;27(16):5218. doi: 10.3390/molecules27165218 (PMC9415291; doi:10.3390/molecules27165218)
Supplement: Supplementary file 1 [file molecules-27-05218-s001.zip]

Archive with 1 entries (1 files):
- molecules-1842917 Supplementary update.pdf
